# Supplementary material for: Antifungal Properties of Sargassum cinereum and Padina boergesenii Extracts Against Fungi Associated with Strawberry Fruits Concerning Mycotoxin Production
Source: Plants (Basel). 2024 Nov 5;13(22):3115. doi: 10.3390/plants13223115 (PMC11597142; doi:10.3390/plants13223115)
Supplement: Supplementary file 1 [file plants-13-03115-s001.zip]

Archive with 1 entries (1 files):
- plants-3165537-supplementary.pdf
